# Supplementary material for: Evaluating the Presence and Contents of Phytochemicals in Honey Samples: Phenolic Compounds as Indicators to Identify Their Botanical Origin
Source: Foods. 2021 Oct 28;10(11):2616. doi: 10.3390/foods10112616 (PMC8625021; doi:10.3390/foods10112616)
Supplement: Supplementary file 1 [file foods-10-02616-s001.zip]

Archive with 1 entries (1 files):
- foods-1428582-supplementary.pdf
